# Supplementary material for: High-throughput genotyping of high-homology mutant mouse strains by next-generation sequencing
Source: Methods. 2021 Jul;191:78–86. doi: 10.1016/j.ymeth.2020.10.011 (PMC8205115; doi:10.1016/j.ymeth.2020.10.011)
Supplement: Supplementary data 2 [file mmc2.xlsx]

## Sheet: ST1 - Primer sequences
Gene	Prefix	Type	WT Forward primer name	WT Forward primer sequence	WT Reverse primer name	WT reverse primer sequence	WT Size	Mut Reverse primer name	Mut Reverse primer sequence	Mut Size post deletion	Avg het ratio	sd
Afap1l1	PMFV	Tm1b	Afap1l1_NGS_WT_F	AGCTGCCTGAATCTGTAGGG	Afap1l1_NGS_WT_R	CGAGTGTCTGGATCGCTCA	148	Afap1l1_NGS_Mut_R	TCGTGGTATCGTTATGCGCC	113	0.519	0.004
Ceacam15	DAEZ	CRISPR deletion	Ceacam15_NGS_WT_F	ATGATGCATTTGGTGATGGA	Ceacam15_NGS_WT_R	AGGGTGCCTGGAGGGAAT	141	Ceacam15_NGS_Mut_R	GAGATGTGAGCGCAGTGAGA	162	0.591	0.0177
Clic3	DAFS	CRISPR deletion	Clic3_NGS_WT_F	TGTGTGGGTTAATCACTAGAGGATG	Clic3_NGS_WT_R	CTGGTTGAGCATGGCATCTA	187	Clic3_NGS_Mut_R	ATGGAGGAGGGTGAATTGTG	177	0.509	0.0253
Crip1	DAFP	CRISPR deletion	Crip1_NGS_WT_F	AAATATCCCACCAAAAAGGTGA	Crip1_NGS_WT_R	GACACTGGAGTCCCTGCAAC	185	Crip1_NGS_Mut_R	CCCACTGATTCACCCTCTGA	186	0.505	0.1257
Etv3	DAJE	CRISPR deletion	Etv3_NGS_WT_F	TATAGGCACTGCTGCCCAAC	Etv3_NGS_WT_R	TCCGGAAACTGATACCCTTG	239	Etv3_NGS_Mut_R	GAGTCCATGTTTCGCCATGT	231	0.663	0.014
Exo5	DABN	CRISPR deletion	Exo5_NGS_WT_F	CCTTTGCTGCACTGATGTATATCTG	Exo5_NGS_WT_R	CCCATGTAAGAGGACCAGTCT	184	Exo5_NGS_Mut_R	AACTCGGATGACTGGGTGAT	168	0.389	0.017
Gm17750	DAGF	CRISPR deletion	Gm17750_NGS_WT_F	TCCACAATACACTAGGCGAAC	Gm17750_NGS_WT_R	GGGGCTTTAAGGAAGCAAAT	151	Gm17750_NGS_Mut_R	TTGCATTGATGAGGATGAGC	157	0.495	0.3041
Id2	PMDZ	Tm1b	Id2_NGS_WT_F	GTGGACGACCCGATGAGT	Id2_NGS_WT_R	GGTGATGCAGGCTGACGA	187	Id2_NGS_Mut_R	TCGTGGTATCGTTATGCGCC	249	0.384	0.0629
Itgam	DAGK	CRISPR deletion	Itgam_NGS_WT_F	GCATTATTTTGGCTCCTGTCA	Itgam_NGS_WT_R	CAGAGCAGCTGCCATTACAC	185	Itgam_NGS_Mut_R	CCTTCCACTGGTTAGGCAAA	187	0.625	0.094
Lrba	DAFR	CRISPR deletion	Lrba_NGS_WT_F	AAAAAGTTGACTCTTTTGTTGTTGG	Lrba_NGS_WT_R	TCAAACTGGCCTCCTACCAG	161	Lrba_NGS_Mut_R	CTGAGACCTCTGCCCTCTACA	177
Msl1	DAHN	CRISPR deletion	Msl1_NGS_WT_F	TGCCTTCATTGGGTTTAAGG	Msl1_NGS_WT_R	GAGCTGGAGGGAAGTGACAA	175	Msl1_NGS_Mut_R	TGCTGTGATTACAGGGGTAAG	182	0.729	0.0337
Pcdh15	DAEX	CRISPR SNP	Pcdh15_NGS_WT_F	AATGCCCAGCTATCAAGGAT	Pcdh15_NGS_WT_R	TGGCTATGCTGACTTTGTTTG	250	-	-	-	0.517	0.0227
Pilrb2	DAKU	CRISPR deletion	Pilrb2_NGS_WT_F	GGGAAATGAATATGAAAGGAAGC	Pilrb2_NGS_WT_R	GACCAGACCTGGTACTTCTGC	198	Pilrb2_NGS_Mut_R	TCTCAGAATGTTCTGTGTTGTCC	189	0.651	0.0129
Psg18	DALG	CRISPR deletion	Psg18_NGS_WT_F	GGAGGAGATAGCAGGCACAA	Psg18_NGS_WT_R	GCTCCAGGATGTCACTGAGAA	195	Psg18_NGS_Mut_R	TGAGTGTGAGCAGGGATCTG	167	0.338	0.0147
Psg19	DALH	CRISPR deletion	Psg19_NGS_WT_F	GAGATTTGCAGCCAGAGCTT	Psg19_NGS_WT_R	ACCTGCCACCTGTCCTTTC	198	Psg19_NGS_Mut_R	TGAGTGTGAGCAGGGATCTG	196	0.509	0.0229
Psg21	DAKM	CRISPR deletion	Psg21_NGS_WT_F	GTGTAGTGGGGGAGAGAGCA	Psg21_NGS_WT_R	CACTGAGAAAGACTCTGGCTTG	191	Psg21_NGS_Mut_R	AGACACCCAAGGAGAGAGCA	157	0.433	0.0385
Psg26	DAHQ	CRISPR deletion	Psg26_NGS_WT_F	TTGGACGTGTGCTGTTAAAAT	Psg26_NGS_WT_R	GCAACGAAGTCCATCATCAG	159	Psg26_NGS_Mut_R	GCAGCAATCCAACACCATC	160	0.389	0.0256
Rsrc1	DAKN	CRISPR deletion	Rsrc1_NGS_WT_F	GACAGACAGAGACAGAACAGGTTA	Rsrc1_NGS_WT_R	CGTTTAGTTACATTGCTGCCTTA	188	Rsrc1_NGS_Mut_R	TCCAAGGATTGTCATTCATTTT	222
Sirpb1a	DAHT	CRISPR deletion	Sirpb1a_NGS_WT_F	GAGACAATGTTCTTACCTCTCCTG	Sirpb1a_NGS_WT_R	TTCCTCACAGTGTCCTGCTG	162	Sirpb1a_NGS_Mut_R	AAAAAGACTCCTAAGTTTCTCTTGGA	177	0.544	0.1071
Sirpb1b	DAHU	CRISPR deletion	Sirpb1b_NGS_WT_F	GAGGGGGTCATGAAGAACAG	Sirpb1b_NGS_WT_R	TCTCCCTGCCTCAGAGCTAC	201	Sirpb1b_NGS_Mut_R	CTGATGTCTCTTGTGGCTTCC	208	0.652	0.0254
Sirpb1c	DAHV	CRISPR deletion	Sirpb1c_NGS_WT_F	CCTCTCCTGTGACAGTTCAGA	Sirpb1c_NGS_WT_R	TGGTCCCAACAGGGTTCTTA	204	Sirpb1c_NGS_Mut_R	CCATTTCAAACTCCATTAAGCA	221	0.532	0
Sqrdl	DAFQ	CRISPR deletion	Sqrdl_NGS_WT_F	AGCAACCTGAGAGGACATCTG	Sqrdl_NGS_WT_R	TACAACCCACAAGACTCTCTCTTTC	171	Sqrdl_NGS_Mut_R	TGTAAGCATGGCAGTCACAA	181	0.508	0.0212
Stom	DAHW	CRISPR deletion	Stom_NGS_WT_F	AAGTTCATGTCCTCGGCATC	Stom_NGS_WT_R	CCCTGACTGCCTTCTCTTTG	212	Stom_NGS_Mut_R	GGGTGATCAAGAAAGCAAGC	189	0.615	0.0138
Sytl3	DAKK	CRISPR deletion	Sytl3_NGS_WT_F	ACACTGCCAAGCTTCTGTCA	Sytl3_NGS_WT_R	AAGGCAAAAGCGAACAAAGA	167	Sytl3_NGS_Mut_R	ATTCAGCCTCCGGCATTAAC	164
Vmn2r27	DAGW	CRISPR deletion	Vmn2r27_NGS_WT_F	CCACACAAATGGTTTTCTCTGA	Vmn2r27_NGS_WT_R	TCCTGAGGTCAGGTGGCTAT	221	Vmn2r27_NGS_Mut_R	TCAACATAATGGCTTGGTTCA	191	0.72	0.0589
Zfp748	DAHY	CRISPR deletion	Zfp748_NGS_WT_F	GCAGCCCAGATAGAACATAGTAAA	Zfp748_NGS_WT_R	CGGGGTTTCTACCCTACCTT	190	Zfp748_NGS_Mut_R	GACAATGATGAGTCTACCTATAGCAAA	171	0.653	0.0525

## Sheet: ST2 - NGS filter sequences
gene_id	sequence_type	sequence_strand	sequence
Afap1l1	wt	plus	CAGGGTGGTCACCTTACAGCCATTGCTGTCCATCAGTCACGGCCACCAAG
Afap1l1	mut	plus	GATAGCCCAACCCAGGGTGGTCACCTTACAAAGGCGCATAACGATACCAC
Ceacam15	wt	plus	CTTGCACTAAATGACCAAACCCCAATGAGGGGACACAGCACTGTCATTCC
Ceacam15	mut	plus	TTGCACTAAATGACCAAACCCCTCGATGCCCCTGAAGCTGTGCCCTCTGC
Ceacam15	filter	plus	TGTGCCCGCACACTCGGTGCAGAAAACAAC
Ceacam15	wt	minus	GGAATGACAGTGCTGTGTCCCCTCATTGGGGTTTGGTCATTTAGTGCAAG
Ceacam15	mut	minus	GCAGAGGGCACAGCTTCAGGGGCATCGAGGGGTTTGGTCATTTAGTGCAA
Ceacam15	filter	minus	GTTGTTTTCTGCACCGAGTGTGCGGGCACA
Clic3	wt	plus	TCTGGCAGGACCCCAAGCCTAGGCCTCTAAGCTCCCAACTTCTTTTGTCC
Clic3	mut	plus	CTCTGGCAGGACCCCAAGCCTGTGAGAAACATAGTTAAAGGTGGTGTCCC
Clic3	filter	plus	CAAATGGCCAGAGACCCACAACTACACCAC
Clic3	wt	minus	GGACAAAAGAAGTTGGGAGCTTAGAGGCCTAGGCTTGGGGTCCTGCCAGA
Clic3	mut	minus	GGGACACCACCTTTAACTATGTTTCTCACAGGCTTGGGGTCCTGCCAGAG
Clic3	filter	minus	GTGGTGTAGTTGTGGGTCTCTGGCCATTTG
Crip1	wt	plus	GAGCACCATAGTTGCCCCTAACCCTCTCTGGAGCACAGTGGTCTCTGGGG
Crip1	mut	plus	CCATAGTTGCCCCTAACCCTGCCTGGTTCTGTAGTGGTTCTGGCCTGGGG
Crip1	filter	plus	ACATCCAACTTCAGGATCCGTAAAGTTCCT
Crip1	wt	minus	CCCCAGAGACCACTGTGCTCCAGAGAGGGTTAGGGGCAACTATGGTGCTC
Crip1	mut	minus	CCCCAGGCCAGAACCACTACAGAACCAGGCAGGGTTAGGGGCAACTATGG
Crip1	filter	minus	AGGAACTTTACGGATCCTGAAGTTGGATGT
Dgki	wt	plus	CAGCAGGCACTGATCCAACAATTTGGTGGAAACAAATGCAAAGACAGCAT
Dgki	mut	plus	CATACAGCAGGCACTGATCCAACAATTTAGTTCCATTAGACTTACTGTGT
Dgki	filter	plus	TATGCCCAGGTGAGATGGGTGTCTAACCTG
Dgki	wt	minus	ATGCTGTCTTTGCATTTGTTTCCACCAAATTGTTGGATCAGTGCCTGCTG
Dgki	mut	minus	ACACAGTAAGTCTAATGGAACTAAATTGTTGGATCAGTGCCTGCTGTATG
Dgki	filter	minus	CAGGTTAGACACCCATCTCACCTGGGCATA
Etv3	wt	plus	CGTGCTGAGCCTAGCTGACTGGAAGGGTGTGTTTGCCAAGTACT
Etv3	mut	plus	TCTCCTCTTCGTGCTGAGCCTAGCACGAGAAAAGAGGTGTCGGG
Etv3	filter	plus	TGTGACTTGAAAGTGT
Etv3	wt	minus	GGCAAGATCAAAGTAGCTAGGAGTTAGGTACAAACATGCCAGTACCCCCA
Etv3	mut	minus	CCCGACACCTCTTTTCTCGTGCTAGGCTCAGCACG
Exo5	wt	plus	CCACATTCTTGATCTTTGGCCCTGGGATGGAATGTTATTCAAGATTGTAA
Exo5	mut	plus	ATCTCTCCACATTCTTGATCTTTGGTCAATGAGTTACACACAGGTACACC
Exo5	filter	plus	CTTAGCCCTAAGAAGTCAATTTATTTATAA
Exo5	wt	minus	TTACAATCTTGAATAACATTCCATCCCAGGGCCAAAGATCAAGAATGTGG
Exo5	mut	minus	GGTGTACCTGTGTGTAACTCATTGACCAAAGATCAAGAATGTGGAGAGAT
Exo5	filter	minus	TTATAAATAAATTGACTTCTTAGGGCTAAG
Gm17750	wt	plus	CAGTATTTTATCATCATATCCAAATGACACCTGGAGTGCACTCACCTTTA
Gm17750	mut	plus	ATCACCAGTATTTTATCATCATATCCCCTCGCTAATCCTGAACTCAGTGA
Gm17750	filter	plus	GGGGCTTAGATTGCCGTGCAGCTCAGTGGA
Gm17750	wt	minus	TAAAGGTGAGTGCACTCCAGGTGTCATTTGGATATGATGATAAAATACTG
Gm17750	mut	minus	TCACTGAGTTCAGGATTAGCGAGGGGATATGATGATAAAATACTGGTGAT
Gm17750	filter	minus	TCCACTGAGCTGCACGGCAATCTAAGCCCC
Id2	wt	plus	ACTGGTGCCCAGCATCCCCCAGAACAAGAAGGTGACCAAGATGGAAATCC
Id2	mut	plus	GGTGCCCAGCATCCCCCAGAACAAGGTGAGTGTGCTAGAGGGGGTGGGAG
Id2	wt	minus	GGATTTCCATCTTGGTCACCTTCTTGTTCTGGGGGATGCTGGGCACCAGT
Id2	mut	minus	CTCCCACCCCCTCTAGCACACTCACCTTGTTCTGGGGGATGCTGGGCACC
Itgam	wt	plus	ATGGAGGCACCTGCCACTCCTGCTGAGTTCTAGTATTGTCAAACAGATGT
Itgam	mut	plus	GAATGGAGGCACCTGCCACACAGGATGCAGTTAAAATTAACAGTTAAAAG
Itgam	filter	plus	TTCCCAGAGGGCAAAACTAGTTGAAGAATG
Itgam	wt	minus	ACATCTGTTTGACAATACTAGAACTCAGCAGGAGTGGCAGGTGCCTCCAT
Itgam	mut	minus	CTTTTAACTGTTAATTTTAACTGCATCCTGTGTGGCAGGTGCCTCCATTC
Itgam	filter	minus	CATTCTTCAACTAGTTTTGCCCTCTGGGAA
Lrba	wt	plus	GTTATTGCTAATTTGAAGTTTAGGAGCAAGTGATAGTGGTAATGAATATA
Lrba	mut	plus	TTGCTAATTTGAAGTTTAGGAGCACATTATCTGTTTAAAATATTACTCAT
Lrba	filter	plus	ATTTGTTTTAGCAATTTAGAAAAAAATTCCATGAT
Lrba	wt	minus	TATATTCATTACCACTATCACTTGCTCCTAAACTTCAAATTAGCAATAAC
Lrba	mut	minus	ATGAGTAATATTTTAAACAGATAATGTGCTCCTAAACTTCAAATTAGCAA
Lrba	filter	minus	ATCATGGAATTTTTTTCTAAATTGCTAAAACAAAT
Msl1	wt	plus	GGACCATAGCGGCACGCAGAAGATCGCTGATTCCTAAATGGGGCTAAGTA
Msl1	mut	plus	GGGACCATAGCGGCACGCAGAAGATCGTGGATTGGCATTATAGCAACCAT
Msl1	filter	plus	GAGCTGCTAATGGTGATGGAATATGAGCTT
Msl1	wt	minus	TACTTAGCCCCATTTAGGAATCAGCGATCTTCTGCGTGCCGCTATGGTCC
Msl1	mut	minus	ATGGTTGCTATAATGCCAATCCACGATCTTCTGCGTGCCGCTATGGTCCC
Msl1	filter	minus	AAGCTCATATTCCATCACCATTAGCAGCTC
Pcdh15	wt	plus	GAATTGTAGCTCTGGACAAAGACATAGAAGACGTAAGTTCC
Pcdh15	mut	plus	GAATTGTAGCTCTAGACAAAGACATAGAAGCCGTAAGTTCC
Pilrb2	wt	plus	AGACATCAAAGCCCGAGCCAAGGTGACTCACCTTGTGTCAGGGTGAGTTG
Pilrb2	mut	plus	GACATCAAAGCCCGAGCCAAGGTGCTGAATTTCCTGGGAAGGATGGGG
Pilrb2	filter	plus	GTTGGTTGACCCCAAAGTCATTTCCTCCGT
Pilrb2	wt	minus	CAACTCACCCTGACACAAGGTGAGTCACCTTGGCTCGGGCTTTGATGTCT
Pilrb2	mut	minus	CCCCATCCTTCCCAGGAAATTCAGCACCTTGGCTCGGGCTTTGATGTC
Pilrb2	filter	minus	ACGGAGGAAATGACTTTGGGGTCAACCAAC
Psg18	wt	plus	CAGCAGTTGGAAGCCATAGAGAGTCACTTACGATGGATGTTGACTTGGAC
Psg18	mut	plus	CAGCAGTTGGAAGCCATAGAGAGTTCACATCCAATCTAGGGTGCTTAGAA
Psg18	filter	plus	ATTAGCTCCATGTGCTCCATGAGCCTGGGT
Psg18	wt	minus	GTCCAAGTCAACATCCATCGTAAGTGACTCTCTATGGCTTCCAACTGCTG
Psg18	mut	minus	TTCTAAGCACCCTAGATTGGATGTGAACTCTCTATGGCTTCCAACTGCTG
Psg18	filter	minus	ACCCAGGCTCATGGAGCACATGGAGCTAAT
Psg19	wt	plus	CCCTGGAGTCTACACCAGGGCTATCTGCATGGTGAGAGGCCCAAGGGTCA
Psg19	mut	plus	ACCCTGGAGTCTACACCAGGGCTATCTCTCCATGACCCTCGGTTGTCATT
Psg19	filter	plus	CTTGGTGGTGGTCACCACATTACCACCCTC
Psg19	wt	minus	TGACCCTTGGGCCTCTCACCATGCAGATAGCCCTGGTGTAGACTCCAGGG
Psg19	mut	minus	AATGACAACCGAGGGTCATGGAGAGATAGCCCTGGTGTAGACTCCAGGGT
Psg19	filter	minus	GAGGGTGGTAATGTGGTGACCACCACCAAG
Psg21	wt	plus	TAGGGCAAGCACACCCAACAGGGGAAAGCAATAGAGAATCACTTACTGTA
Psg21	mut	plus	TATGAAGTAGGGCAAGCACACCCTGGTGGCGGTCATCACATTACCTCCAT
Psg21	filter	plus	GAGGTGTGTGAGTGAGGGTCTCCCTTCCCT
Psg21	wt	minus	TACAGTAAGTGATTCTCTATTGCTTTCCCCTGTTGGGTGTGCTTGCCCTA
Psg21	mut	minus	ATGGAGGTAATGTGATGACCGCCACCAGGGTGTGCTTGCCCTACTTCATA
Psg21	filter	minus	AGGGAAGGGAGACCCTCACTCACACACCTC
Psg26	wt	plus	ACAAGCCAGAGTCTTTCTCGGTGACATCCTGGAGCAGCAGGGATCCATTG
Psg26	mut	plus	TAGTGTGTACAAGCCAGAGTCTTAGGATTCTTACCACTTTGGAGTCAAC
Psg26	filter	plus	TCCATGTGCTCCATGAGCCTGGGTTGTCAC
Psg26	wt	minus	CAATGGATCCCTGCTGCTCCAGGATGTCACCGAGAAAGACTCTGGCTTGT
Psg26	mut	minus	GTTGACTCCAAAGTGGTAAGAATCCTAAGACTCTGGCTTGTACACACTA
Psg26	filter	minus	GTGACAACCCAGGCTCATGGAGCACATGGA
Rasgrp3	wt	plus	TTTCACACAAGCTCCTGGCAGTAGGCCAAGAGTTAGTCAGTAGGCTGATA
Rasgrp3	mut	plus	CCAAGAGTTAGTCTGCCCTCAATTCACCAGAACAATCCTTTTTAGCCACA
Rasgrp3	filter	plus	AAGTGCTGGCAGCGCCTGCCACTGGGCTGCGTTGG
Rasgrp3	wt	minus	TATCAGCCTACTGACTAACTCTTGGCCTACTGCCAGGAGCTTGTGTGAAA
Rasgrp3	mut	minus	TGTGGCTAAAAAGGATTGTTCTGGTGAATTGAGGGCAGACTAACTCTTGG
Rasgrp3	filter	minus	CCAACGCAGCCCAGTGGCAGGCGCTGCCAGCACTT
Rsrc1	wt	plus	CAAGTATACAATTTTAGAGTCTAAGTGGTAGATAGACTTTGTGGTTAAGC
Rsrc1	mut	plus	ATACAATTTTAGAGTCTAAGTGGTAGATTTATCTTACTATTTCAAGGGAA
Rsrc1	filter	plus	CAAAGGCTCAGCCTACTGCTAGTACGTGAA
Rsrc1	wt	minus	GCTTAACCACAAAGTCTATCTACCACTTAGACTCTAAAATTGTATACTTG
Rsrc1	mut	minus	TTCCCTTGAAATAGTAAGATAAATCTACCACTTAGACTCTAAAATTGTAT
Rsrc1	filter	minus	TTCACGTACTAGCAGTAGGCTGAGCCTTTG
Sirpb1a	wt	plus	TTCAATGGTAAGAGTAGCTCTGAGACAGGGAGATGATACTATTGTTGGGG
Sirpb1a	mut	plus	TACTTTCAATGGTAAGAGTAGCTCTGAGCTGGAATAAAGCAGTGGTTCT
Sirpb1a	filter	plus	TCATATTCTTTCTCAGTGTCACATAAAGTT
Sirpb1a	wt	minus	CCCCAACAATAGTATCATCTCCCTGTCTCAGAGCTACTCTTACCATTGAA
Sirpb1a	mut	minus	AGAACCACTGCTTTATTCCAGCTCAGAGCTACTCTTACCATTGAAAGTA
Sirpb1a	filter	minus	AACTTTATGTGACACTGAGAAAGAATATGA
Sirpb1b	wt	plus	CAGTGCTCAGAATTCTGGCTCTATTATATGAGACAATGTGACAGTTCAGG
Sirpb1b	mut	plus	CTGGCTCTATTATATGAGACAATGTGACAGTAAAT
Sirpb1b	wt	minus	CCTTACCATTGAAAGCAAAGGATTCCAGTTAATTACCTGAACTGT
Sirpb1b	mut	minus	TGATACTAATTATAACATAATTTACTGTCACATTGTCTCATATAATAGAG
Sirpb1c	wt	plus	TCTGAAGCAGGGAGATGATTCTATTGTTGGGGCATGCTCACCTTTAAGTC
Sirpb1c	mut	plus	CTTTACTTTCAATGGTAAGAGTAGCTCTTTGCAATGGAGAACTGTTATTT
Slc37a3	wt	plus	GGAGGAACTGGGACATACAGCCTTAAGAACGTGCCTCTCTGGATATTTAC
Slc37a3	mut	plus	GGAGGAACTGGGACATACAGTGTGGTCATGTGTACCCTTGTAACCCCAGA
Slc37a3	filter	plus	CAAGTGCAAATCGCTGCAGCCATGTAAAAA
Slc37a3	wt	minus	GTAAATATCCAGAGAGGCACGTTCTTAAGGCTGTATGTCCCAGTTCCTCC
Slc37a3	mut	minus	TCTGGGGTTACAAGGGTACACATGACCACACTGTATGTCCCAGTTCCTCC
Slc37a3	filter	minus	TTTTTACATGGCTGCAGCGATTTGCACTTG
Sqrdl	wt	plus	ATTGACACATTCACTAATGCATAATGCTCCTTGCGGCCATTATGAAATAC
Sqrdl	mut	plus	ATTGACACATTCACTAATGCATAATGTCCTTACCTGTCACAGGGCAATAA
Sqrdl	filter	plus	CTTTTAAGGGCTTTATCAAAATACCAAAAG
Sqrdl	wt	minus	GTATTTCATAATGGCCGCAAGGAGCATTATGCATTAGTGAATGTGTCAAT
Sqrdl	mut	minus	TTATTGCCCTGTGACAGGTAAGGACATTATGCATTAGTGAATGTGTCAAT
Sqrdl	filter	minus	CTTTTGGTATTTTGATAAAGCCCTTAAAAG
Stom	wt	plus	CCACACCCCACGGCCTCATCCTTACAACCTGCGATTCACAGTTGAGGACA
Stom	mut	plus	ACCACACCCCACGGCCTCATCCTTACAACCTGCGATTCACAGGAATAGCC
Stom	filter	plus	TAATCGCACTCTCTGATCCTGTATGTTCCAGGTTTGTTTTTTATCCTGCC
Stom	wt	minus	GCAGGTCTCTAAAATCTGTGTCAGTGTCCTCAACTGTGAA
Stom	mut	minus	AAGTGTCTGGGCTATTCCTGTGAATCGCAGGTTGTAAGGATGAGGCCGTG
Sytl3	wt	plus	GGTTCCCCACCTTGATTTCTATGGTACCTGGAGGCACAAATCGGGGGGGGGGGTT
Sytl3	mut	plus	CACCTTGATTTCTATGGTACCTGGAGGCACAGAATTTAAGACCCCAGTCA
Sytl3	filter	plus	TTATATACAGTCTGTATTCAGGCACACCAG
Sytl3	wt	minus	AACCCCCCCCCCCGATTTGTGCCTCCAGGTACCATAGAAATCAAGGTGGGGAACC
Sytl3	mut	minus	TGACTGGGGTCTTAAATTCTGTGCCTCCAGGTACCATAGAAATCAAGGTG
Sytl3	filter	minus	CTGGTGTGCCTGAATACAGACTGTATATAA
Tspan33	wt	plus	TGAAGGCTTTCCCTAGTTCTTCAAGTTACATGCCAGGACTCCTCCAGCAC
Tspan33	mut	plus	TGAAGGCTTTCCCTAGTTCTTCAAGCATTGTCCTAGAGGCAGGAATCTTT
Tspan33	filter	plus	CTGGGTGGCAGCGTAGGGTGGCCACCTCCA
Tspan33	wt	minus	GTGCTGGAGGAGTCCTGGCATGTAACTTGAAGAACTAGGGAAAGCCTTCA
Tspan33	mut	minus	AAAGATTCCTGCCTCTAGGACAATGCTTGAAGAACTAGGGAAAGCCTTCA
Tspan33	filter	minus	TGGAGGTGGCCACCCTACGCTGCCACCCAG
Vmn2r27	wt	plus	AAACCTTAGTAGACACATCAAATTCACTTTTACTTGGTTTATTTCATACA
Vmn2r27	mut	plus	AAACTGTGATTCAAAGAAACCTCTCCAGATACACGTATGCGACATATATC
Zfp637	wt	plus	TCAGGACTCAGTTATGTACACGGAGCCCAGTTCCTTATCTATAGCAGTCT
Zfp637	mut	plus	TCAGGACTCAGTTATGTACACGGAGCCTTTGAGTGCACCCAGTGTGGGAA
Zfp637	filter	plus	TAACGCTGCACGAGAGAATCCACACTGGTC
Zfp637	wt	minus	AGACTGCTATAGATAAGGAACTGGGCTCCGTGTACATAACTGAGTCCTGA
Zfp637	mut	minus	TTCCCACACTGGGTGCACTCAAAGGCTCCGTGTACATAACTGAGTCCTGA
Zfp637	filter	minus	GACCAGTGTGGATTCTCTCGTGCAGCGTTA
Zfp748	wt	plus	GAGAGGCAGCTGCCCAGCTAGTATGCTATTCAGAGCTTATTATAAATATA
Zfp748	mut	plus	CATGGAGGAGAGGCAGCTGCCCAGCTAGACTAGATAATAGAAAATCATAG
Zfp748	filter	plus	GCTTTTATTTCATTGCGTAACGTTCTCAAA
Zfp748	wt	minus	TATATTTATAATAAGCTCTGAATAGCATACTAGCTGGGCAGCTGCCTCTC
Zfp748	mut	minus	CTATGATTTTCTATTATCTAGTCTAGCTGGGCAGCTGCCTCTCCTCCATG
Zfp748	filter	minus	TTTGAGAACGTTACGCAATGAAATAAAAGC
